# Supplementary material for: Exosome markers associated with immune activation and oxidative stress in HIV patients on antiretroviral therapy
Source: Sci Rep. 2018 May 8;8:7227. doi: 10.1038/s41598-018-25515-4 (PMC5940833; doi:10.1038/s41598-018-25515-4)
Supplement: Supplementary file 2 — Supplementary Table S1 [file 41598_2018_25515_MOESM2_ESM.xlsx]

## Sheet: Sheet1
Supplementary Table S1: Normalization of HSP70, CD9, and CD63 band intensities to EV numbers. Shown are Western blot band intensities from HIV-positive (n=37) and HIV-negative (n=27) samples normalized to EV numbers by dividing the band intensity value by the log10 transformed value of the corresponding EV concentration.
Sample ID	HIV_Status	HSP70_band Intensity	CD9_band Intensity	CD63_band Intensity	Log10_EVnum	HSP70_Normalized Intensity	CD9_Normalized Intensity	CD63_Normalized Intensity
N1	Negative	13.8956	16.1031		11.8921	1.16847	1.3541
N2	Negative	17.7436	15.0219	12.9432	11.8808	1.49346	1.26438	1.08942
N3	Negative	14.2976	14.932	10.9122	11.2878	1.26664	1.32284	0.966727
N4	Negative	19.2077	16.2675	15.2766	12.3579	1.55428	1.31636	1.23618
N5	Negative	17.1913	16.0023	13.7882	11.699	1.46947	1.36784	1.17858
N6	Negative	15.8519	15.6086	12.9025	11.7782	1.34588	1.32522	1.09546
N7	Negative	15.9033		12.4154	11.7482	1.35368		1.05679
N8	Negative	15.0666	16.0152	18.9216	12.1072	1.24443	1.32278	1.56284
N9	Negative	16.3692	15.7473	18.472	11.7324	1.39522	1.3422	1.57444
N10	Negative	18.522	18.2551	18.7715	12.4216	1.49111	1.46962	1.5112
N11	Negative	16.7973	18.3552	18.9347	12.0492	1.39406	1.52336	1.57145
N12	Negative	15.8522	17.0343	18.9493	12.1931	1.30009	1.39704	1.5541
N13	Negative	17.9508	18.8999	19.3195	12.0934	1.48434	1.56283	1.59752
N14	Negative	17.9568	17.3473	13.9556	12.1584	1.47691	1.42678	1.14782
N15	Negative	17.3971	17.4271	15.1207	12.2455	1.42069	1.42314	1.2348
N16	Negative	17.6791	17.8476	15.7781	12.3874	1.42719	1.44079	1.27372
N17	Negative	16.4787	18.1385	14.56	12.4014	1.32878	1.46261	1.17406
N18	Negative	16.3203	19.4208	14.4911	12.0645	1.35276	1.60975	1.20114
N19	Negative	15.291	19.3169	16.849	11.9823	1.27613	1.61212	1.40616
N20	Negative	15.9657	20.5369	15.4488	12.4713	1.2802	1.64674	1.23875
N21	Negative	15.1689	16.4568	18.5547	12.3502	1.22823	1.33251	1.50238
N22	Negative	16.8992	19.1889	17.9982	12.301	1.3738	1.55994	1.46314
N23	Negative	16.367	18.8074		12.5159	1.3077	1.50268
N24	Negative	21.1694	19.0965	18.5299	12.0492	1.75691	1.58487	1.53785
N25	Negative	21.1645	18.9578	18.7253	12.3424	1.71478	1.53599	1.51715
N26	Negative	19.6947	18.9878		11.8195	1.66628	1.60648
N27	Negative	20.1939	18.5903		12.4281	1.62485	1.49583
P1	positive	18.1229	16.5347	14.2656	11.8692	1.52688	1.39307	1.2019
P2	positive	18.7346	18.4566	18.5495	11.9912	1.56236	1.53918	1.54692
P3	positive	17.602	17.7495	13.9596	12.1139	1.45303	1.46521	1.15236
P4	positive	18.8412	17.9272	16.4251	11.8921	1.58435	1.50749	1.38118
P5	positive	18.7486	17.9681	17.4912	11.8808	1.57806	1.51237	1.47222
P6	positive	17.4426	18.4065	18.8852	12.2455	1.42441	1.50312	1.54222
P7	positive	16.8427	18.5574	19.1621	11.8573	1.42044	1.56506	1.61606
P8	positive	18.3952	19.03	19.973	11.699	1.57238	1.62664	1.70724
P9	positive	18.0726	19.6222	19.9654	11.7634	1.53634	1.66807	1.69725
P10	positive	18.1328	18.9923	19.6128	11.9243	1.52066	1.59274	1.64478
P11	positive	17.2952	18.6009	18.0166	11.9243	1.45042	1.55991	1.51092
P12	positive	18.2849	18.238	14.9485	12.1703	1.50242	1.49857	1.22828
P13	positive	16.8168	19.4995	18.0478	11.9031	1.41281	1.63819	1.51623
P14	positive	18.1154	18.0307	18.2544	12.1931	1.48571	1.47876	1.49711
P15	positive	16.4836	18.8642	17.7628	12.4829	1.32049	1.51121	1.42297
P16	positive	18.4079	19.2499	18.252	11.5563	1.59289	1.66575	1.57939
P17	positive	17.4564	18.5695	17.1285	11.8808	1.46929	1.56298	1.44169
P18	positive	17.5559	16.8478	17.1195	12.3729	1.4189	1.36167	1.38363
P19	positive	15.4513	20.8638	17.7924	12.1523	1.27147	1.71686	1.46412
P20	positive	12.0732	20.7511	18.8185	12.5798	0.959728	1.64956	1.49594
P21	positive	9.34819	20.9023	20.1907	12.2923	0.760494	1.70044	1.64256
P22	positive	15.9477	20.9008	18.7058	11.716	1.36119	1.78395	1.5966
P23	positive	16.9544	20.6392	18.7082	12.2253	1.38683	1.68823	1.53028
P24	positive	16.692	20.5871	18.9683	12.2648	1.36096	1.67855	1.54656
P25	positive	16.1985	20.1003	20.2378	12.5514	1.29057	1.60143	1.61239
P26	positive	15.5528	18.987	19.3895	12.4771	1.2465	1.52174	1.55401
P27	positive	16.5752	18.5921	20.7684	12.2041	1.35816	1.52343	1.70175
P28	positive	20.1611	17.9461		12.0492	1.67323	1.4894
P29	positive	19.8019	18.8124		12.3263	1.60647	1.52619
P30	positive	19.3641	18.5765		12.3502	1.56791	1.50414
P31	positive	20.212	19.3056		11.7324	1.72275	1.64549
P32	positive	19.9184	18.7288		11.9031	1.67338	1.57344
P33	positive	19.528	19.6736		11.5658	1.68842	1.70101
P34	positive	21.4689	16.0774		12.301	1.74529	1.307
P35	positive	20.7761	19.5762		12.5159	1.65998	1.56411
P36	positive	20.2032	19.3664		12.0792	1.67257	1.60329
P37	positive	20.2808	19.2408		12.1584	1.66805	1.58252
Blank cells indicate either the sample was not available for probing with the specific antibody or no signal was detected in the gel lane.
