# Supplementary material for: Exosome markers associated with immune activation and oxidative stress in HIV patients on antiretroviral therapy
Source: Sci Rep. 2018 May 8;8:7227. doi: 10.1038/s41598-018-25515-4 (PMC5940833; doi:10.1038/s41598-018-25515-4)
Supplement: Supplementary file 3 — Supplementary Table S2 [file 41598_2018_25515_MOESM3_ESM.xlsx]

## Sheet: Supplementary Table S2
Supplementary Table S2: Plasma metabolites associated with oxidative stress, PUFA, and tryptophan/kynurenine metabolism are altered in HIV patients on ART compared to healthy controls. Shown are 16 metabolites altered in HIV-positive aviremic (n=21) and viremic (n=16) subjects compared to HIV-negative controls (n=26). Significantly altered metabolites were defined by fold change (FC) >1.3, p-valu…
	HIV-positive aviremic			HIV-positive viremic			HIV-positive
METABOLITE	FC	p-value	FDR	FC	p-value	FDR	FC	p-value	FDR
C-glycosyltryptophanβ	1.22624	0.0174351	0.0303618	1.33665	0.00143986	0.00555831	1.27282	0.0014171	0.00291281
cys-gly, oxidizedα	4.63414	2.81e-07	5.5456e-06	6.92413	5.9e-07	1.58695e-05	5.47815	1.51e-12	1.2622e-10
cysteineα	2.08489	1.32e-05	0.000108601	2.14543	1.85e-05	0.000266229	2.11086	3.17e-06	1.76652e-05
cysteine s-sulfateα	5.47643	1.07e-06	1.5514e-05	5.66241	0.000148845	0.00118712	5.55316	2.23e-10	8.17712e-09
cysteinylglycineα	5.28982	1.84e-06	2.26378e-05	5.98132	6.09e-06	0.000117004	5.56766	6.67e-07	6.04213e-06
cystineα	1.54239	0.0385019	0.0550742	1.62234	0.0186882	0.036594	1.57521	0.00771435	0.0119324
docosahexaenoate (DHA; 22:6n3)α	-2.50401	1.07e-05	9.23488e-05	-2.04893	0.000113996	0.00100616	-2.29598	6.11e-06	3.1078e-05
docosapentaenoate (n3 DPA; 22:5n3)α	-3.20803	8.02e-06	7.49681e-05	-2.85588	1.4e-05	0.000221641	-3.05071	6.86e-07	6.17017e-06
docosapentaenoate (n6 DPA; 22:5n6)α	-2.26973	1.97e-06	2.36329e-05	-1.9809	0.000109193	0.00097732	-2.13999	2.99e-06	1.69446e-05
eicosapentaenoate (EPA; 20:5n3)α	-4.98903	2.58e-08	8.51144e-07	-4.39432	4.54e-09	3.05286e-07	-4.72257	5.83e-10	1.7721e-08
hemeα	6.09422	2.01e-07	4.188e-06	9.33554	1.02e-07	3.94292e-06	7.32847	1.29e-14	1.43774e-12
kynurenineα	1.64042	7.31e-05	0.00044045	1.70477	0.000316399	0.00182543	1.66794	9.48e-07	7.7671e-06
methionine	-1.10738	0.291698	0.219221	-1.23758	0.0241981	0.0445752	-1.16191	0.0580255	0.0549369
methionine sulfoneα	2.71269	7.23e-06	6.92799e-05	2.19415	0.000282985	0.00172438	2.4832	1.5e-05	6.85539e-05
N1-methyladenosineα	1.41457	0.0044382	0.0114306	1.52976	0.00046166	0.00235656	1.46328	0.00104643	0.00225048
tryptophan	-1.02581	0.745132	0.398528	-1.12363	0.119759	0.13521	-1.06702	0.306137	0.180631
α- Significantly altered in HIV-positive aviremic and viremic versus HIV-negative controls. β- Significantly altered in HIV-positive viremic versus HIV-negative controls.
