# Supplementary material for: Exosome markers associated with immune activation and oxidative stress in HIV patients on antiretroviral therapy
Source: Sci Rep. 2018 May 8;8:7227. doi: 10.1038/s41598-018-25515-4 (PMC5940833; doi:10.1038/s41598-018-25515-4)
Supplement: Supplementary file 4 — Supplementary Table S3 [file 41598_2018_25515_MOESM4_ESM.xlsx]

## Sheet: Supplementary Table S3
Supplementary Table S3: Mass spectrometry identification of proteins in immunoaffinity-purified exosome fractions using ABSciex 4800Plus MALDI-TOF/TOF platform. Proteins identified in HIV-negative (n=1) and HIV-positive (n=1) plasma-derived exosomal preparations obtained by immunoaffinity purification (see methods section). Database search was performed using ProteinPilot 4.5b. Protein identifica…
				HIV-negative			HIV-positive
					(n=1)			(n=1)
Gene symbol	Gene Name	Protein Description	Protein Accession	Total ProtScore	Peptides (95%)	Coverage (%)	Total ProtScore	Peptides (95%)	Coverage (%)	MW [kDa]	Highly abundant plasma proteinsα	Exosome-associated proteins (Exocarta)β	Immune Cells/ Immunological functionsγ
Q08AM2_HUMAN	ADAM33	ADAM33 protein	Q08AM2	0.28	1	3.902	4	2	1.59	72.1791			X
ATS8_HUMAN	ADAMTS8	A disintegrin and metalloproteinase with thrombospondin motifs 8	Q9UP79	0.28	1	15.52				74.0861
ADIPO_HUMAN	ADIPOQ	Adiponectin	Q15848				2.8	3	44.26	24.5443			X
A8MYJ1_HUMAN	AKAP13	A-kinase anchor protein 13	A8MYJ1				1.17	1	27.48	161.841			X
B0YIW2_HUMAN	APOC3	Apolipoprotein C-III	B0YIW2	1.4	1	38.46				8.76467	X	X
BRI3B_HUMAN	BRI3BP	BRI3-binding protein	Q8WY22	0.28	1	10.76	4	2	4.382	27.8355		X
BT2A2_HUMAN	BTN2A2	Butyrophilin subfamily 2 member A2	Q8WVV5	0.28	1	11.72	4	2	4.184	55.7701
C4BPA_HUMAN	C4BPA	C4b-binding protein alpha chain	P04003	1.93	2	26.47				61.6707	X	X
C1QR1_HUMAN	CD93	Complement component C1q receptor	Q9NPY3	0.28	1	10.12				66.4514
CADH1_HUMAN	CDH1	Cadherin-1	P12830	0.28	1	5.669	4.38	4	49.09	97.456		X
CELR2_HUMAN	CELSR2	Cadherin EGF LAG seven-pass G-type receptor 2	Q9HCU4	0.28	1	6.569				314.262
CNPY3_HUMAN	CNPY3	Protein canopy homolog 3	Q9BT09	0.28	1	17.27				27.4668
CERU_HUMAN	CP	Ceruloplasmin	P00450				73.12	57	61.13	120.085	X	X
C9JRE9_HUMAN	CRP	C-reactive protein	C9JRE9				2	1	32.61	5.39719			X
E9PEK4_HUMAN	CSF1R	Macrophage colony-stimulating factor 1 receptor	E9PEK4	0.28	1	7.303	4	2	1.49	72.3536			X
PPGB_HUMAN	CTSA	Lysosomal protective protein	P10619	0.28	1	5.833				54.466		X
CXL16_HUMAN	CXCL16	C-X-C motif chemokine 16	Q9H2A7	0.28	1	18.5				24.4047		X	X
E7EVL8_HUMAN	CYP4A11	Cytochrome P450 4A11	E7EVL8	0.28	1	1.731				59.4049
CP4AM_HUMAN	CYP4A22	Cytochrome P450 4A22	Q5TCH4	0.28	1	1.734				58.8413
PCD16_HUMAN	DCHS1	Protocadherin-16	Q96JQ0	0.28	1	10.43				341.799
DDR1_HUMAN	DDR1	Epithelial discoidin domain-containing receptor 1	Q08345	0.28	1	1.826	2.31	2	1.826	99.3615		X	X
DPEP3_HUMAN	DPEP3	Dipeptidase 3	Q9H4B8	0.28	1	7.992	4	2	2.049	46.9423		X
EFNA4_HUMAN	EFNA4	Ephrin-A4	P52798				4.37	3	22.39	16.3224
FIBA_HUMAN	FGA	Fibrinogen alpha chain	P02671	4.87	3	30.14	2	1	27.83	91.3589	X	X
FIBB_HUMAN	FGB	Fibrinogen beta chain	P02675	5.1	4	38.49				50.7629	X	X
C9JC84_HUMAN	FGG	Fibrinogen gamma chain	C9JC84	10.02	6	39.7				49.309	X	X
FREM2_HUMAN	FREM2	FRAS1-related extracellular matrix protein 2	Q5SZK8	0.28	1	7.037				346.371		X
FUCO2_HUMAN	FUCA2	Plasma alpha-L-fucosidase	Q9BTY2	0.28	1	2.141				50.9517	X	X
D6RAR4_HUMAN	HGFAC	Hepatocyte growth factor activator	D6RAR4	0.28	1	5.589	4	2	1.511	67.5508	X	X
IGHA1_HUMAN	IGHA1	Ig alpha-1 chain C region	P01876				6.26	6	41.93	37.63	X	X
A0A087X010_HUMAN	IGHG1	Ig gamma-1 chain C region	A0A087X010				13.62	12	64.66	50.79	X	X
IGHM_HUMAN	IGHM	Ig mu chain C region	P01871	2.87	2	51.99				49.28	X	X
A0A0A0MS11_HUMAN	IGHV3-13	Protein IGHV3-13	A0A0A0MS11				2	1	16.38	10.4167	X
A0A0C4DH30_HUMAN	IGHV3-16	Protein IGHV3-16	A0A0C4DH30				2	1	16.24	10.9894	X
HV303_HUMAN	IGHV3-23	Ig heavy chain V-III region 23	P01764				2	1	31.62	10.4457	X
A0A0B4J2B7_HUMAN	IGHV3-30	Protein IGHV3-30	A0A0B4J2B7				2	1	45.3	10.7961	X
A0A0B4J1V3_HUMAN	IGHV3-33	Protein IGHV3-33	A0A0B4J1V3				2.06	2	54.7	10.9233	X
A0A0C4DH35_HUMAN	IGHV3-35	Protein IGHV3-35	A0A0C4DH35				2	1	16.24	10.7159	X
A0A0C4DH37_HUMAN	IGHV3-48	Protein IGHV3-48	A0A0C4DH37				2.06	2	25.64	10.707	X
A0A0B4J1U8_HUMAN	IGHV3-7	Protein IGHV3-7	A0A0B4J1U8				2.06	2	25.64	10.8532	X	X
A0A0B4J1Y9_HUMAN	IGHV3-72	Protein IGHV3-72	A0A0B4J1Y9				2	1	21.85	11.0523	X
A0A0B4J1X5_HUMAN	IGHV3-74	Protein IGHV3-74	A0A0B4J1X5				2.06	2	25.64	10.717	X
A0A075B7D8_HUMAN	IGHV3OR15-7	Protein IGHV3OR15-7	A0A075B7D8				2	1	15.97	10.9574	X
A0A075B7E8_HUMAN	IGHV3OR16-13	Protein IGHV3OR16-13	A0A075B7E8				2	1	16.24	10.7811	X
A0A075B7F1_HUMAN	IGHV3OR16-8	Protein IGHV3OR16-8	A0A075B7F1				2	1	16.38	10.5817	X
S4R460_HUMAN	IGHV3OR16-9	Protein IGHV3OR16-9	S4R460				2	1	19.79	10.4295	X
IGKC_HUMAN	IGKC	Ig kappa chain C region	P01834	2	1	16.04	9.07	5	78.3	11.6	X	X
A0A087WWV8_HUMAN	IGKV1-8	Protein IGKV1-8	A0A087WWV8	2	1	7.265	9.07	5	47.01	12.65	X
A0A087WZW8_HUMAN	IGKV3-11	Protein IGKV3-11	A0A087WZW8	2	1	11.16	9.07	5	62.23	12.65	X
LAC1_HUMAN	IGLC1	Ig lambda-1 chain C regions	P0CG04				7.25	6	86.79	11.66	X	X
LAC2_HUMAN	IGLC2	Ig lambda-2 chain C regions	P0CG05				7.25	6	68.87	11.29	X	X
LAC3_HUMAN	IGLC3	Ig lambda-3 chain C regions	P0CG06				7.25	6	61.32	11.66	X	X
IGLL5_HUMAN	IGLL5	Immunoglobulin lambda-like polypeptide 5	B9A064				7.25	6	69.16	19.2787	X	X
LAMP1_HUMAN	LAMP1	Lysosome-associated membrane glycoprotein 1	P11279	0.28	1	6.475	4	2	4.796	41.9847		X	X
A8MVE2_HUMAN	LILRB1	Leukocyte immunoglobulin-like receptor subfamily B member 1	A8MVE2	0.28	2	8.044	4.38	4	33.75	67.046			X
LIRB2_HUMAN	LILRB2	Leukocyte immunoglobulin-like receptor subfamily B member 2	Q8N423	0.28	1	3.846				62.8359			X
LRCL1_HUMAN	LRCOL1	Leucine-rich colipase-like protein 1	A6NCL2	0.28	1	26.42	4	2	6.918	15.5419
E9PHY1_HUMAN	LRP5	Low-density lipoprotein receptor-related protein 5	E9PHY1	0.28	1	9.554				49.3564		X
E9PKG2_HUMAN	LRP8	Low-density lipoprotein receptor-related protein 8	E9PKG2	0.28	1	2.806	4	2	2.806	38.9375
E9PRF2_HUMAN	LTBP3	Latent-transforming growth factor beta-binding protein 3	E9PRF2	0.28	1	25	4	2	8.621	7.54256		X
F5H0B3_HUMAN	MYEOV	Myeloma-overexpressed gene protein	F5H0B3	0.28	1	11.76	4.37	3	30.59	27.0972
NOTC4_HUMAN	NOTCH4	Neurogenic locus notch homolog protein 4	Q99466	0.28	1	9.985	4	2	1.997	207.096
OTOF_HUMAN	OTOF	Otoferlin	Q9HC10	0.28	1	6.51	4	2	3.806	226.753
PCDC2_HUMAN	PCDHAC2	Protocadherin alpha-C2	Q9Y5I4	0.28	1	3.674				104.83
PCSK9_HUMAN	PCSK9	Proprotein convertase subtilisin/kexin type 9	Q8NBP7	0.28	1	2.89				57.2908		X
PLXA1_HUMAN	PLXNA1	Plexin-A1	Q9UIW2	0.28	1	5.011	4	2	0.5802	208.16		X
TIP39_HUMAN	PTH2	Tuberoinfundibular peptide of 39 residues	Q96A98	0.28	1	9				4.50424
PTCA_HUMAN	PTPRCAP	Protein tyrosine phosphatase receptor type C-associated protein	Q14761	0.28	1	28.64				21.1964		X
E7EM83_HUMAN	PTPRN2	Protein-tyrosine-phosphatase	E7EM83	0.28	1	9.212				104.718
SEM4B_HUMAN	SEMA4B	Semaphorin-4B	Q9NPR2	0.28	1	4.087	4	2	10.53	88.018			X
I3L0M1_HUMAN	SHBG	Sex hormone-binding globulin	I3L0M1	0.28	1	16.57	4	2	5.525	16.4965	X	X
S27A5_HUMAN	SLC27A5	Bile acyl-CoA synthetase	Q9Y2P5	0.28	1	15.07				75.3851
E7EPM8_HUMAN	STRC	Stereocilin	E7EPM8	0.28	1	18.8	4	2	3.419	34.9701
STRCL_HUMAN	STRCP1	Putative stereocilin-like protein	A6NGW2	0.28	1	8.352	4	2	3.273	189.703
SYNE2_HUMAN	SYNE2	Nesprin-2	Q8WXH0	0.28	1	5.054				796.442		X
TM119_HUMAN	TMEM119	Transmembrane protein 119	Q4V9L6	0.28	1	3.18	2.31	2	6.429	26.7709
TMUB1_HUMAN	TMUB1	Transmembrane and ubiquitin-like domain-containing protein 1	Q9BVT8	0.28	1	10.98				26.2613
B4DXD0_HUMAN	TSNAXIP1	Translin-associated factor X-interacting protein 1	B4DXD0	0.15	1	16.01				82.9602		X
TTHY_HUMAN	TTR	Transthyretin	P02766				6.13	5	57.82	13.7614	X	X
HV305_HUMAN		Ig heavy chain V-III region BRO	P01766				2.06	2	25	10.4167	X
α-Proteins identified were compared against a set of top 200 most abundant plasma proteins (see methods section)
β-Proteins identified were compared against existing exosome database (www.exocarta.org)
γ- Immunological functional annotation was performed using the PANTHER and Biobase TRANSFAC tools.
