# Supplementary material for: Exosome markers associated with immune activation and oxidative stress in HIV patients on antiretroviral therapy
Source: Sci Rep. 2018 May 8;8:7227. doi: 10.1038/s41598-018-25515-4 (PMC5940833; doi:10.1038/s41598-018-25515-4)
Supplement: Supplementary file 5 — Supplementary Table S4 [file 41598_2018_25515_MOESM5_ESM.xlsx]

## Sheet: Supplementary Table S4
Supplementary Table S4: Mass spectrometry identification of proteins in immunoaffinity-purified exosome fractions using a Thermo Scientific LTQ-Orbitrap ion-trap platform. Proteins identified in pooled HIV-negative (n=2) or HIV-positive (n=3) plasma-derived exosome preparations obtained by immunoaffinity purification (see methods section). Database search was performed using the software program …
				HIV-negative			HIV-positive
				(n=2, pooled)			(n=3, pooled)
Gene symbol	Gene Name	Protein Description	Protein Accession	Peptides	Unique Peptides	Coverage (%)	Peptides	Unique Peptides	Coverage (%)	MW [kDa]	Highly abundant plasma proteinsα	Exosome-associated proteins (Exocarta)β	Immune Cells/ Immunological functionsγ
A2MG_HUMAN	A2M	Alpha-2-macroglobulin	P01023	5	5	5.5	25	25	24.1	163.19	X	X
ACOX3_HUMAN	ACOX3	Peroxisomal acyl-coenzyme A oxidase 3	O15254				1	1	1.6	77.58
ACTA_HUMAN	ACTA2	Actin, aortic smooth muscle	P62736	4	4	10.6	2	2	8.5	41.98	X	X
ACTB_HUMAN	ACTB	Actin, cytoplasmic 1	P60709	5	4	21.1	3	3	10.7	41.71	X	X
ACTN1_HUMAN	ACTN1	Alpha-actinin-1	P12814	1	1	1.3				102.99		X
ADA10_HUMAN	ADAM10	Disintegrin and metalloproteinase domain-containing protein 10	O14672				3	3	4.5	84.09		X
ANGT_HUMAN	AGT	Angiotensinogen	P01019				5	5	15.1	53.12	X	X
FETUA_HUMAN	AHSG	Alpha-2-HS-glycoprotein	P02765				2	2	8.2	39.3	X	X
ALDOA_HUMAN	ALDOA	Fructose-bisphosphate aldolase A	P04075	1	1	3.8				39.4		X
AMBP_HUMAN	AMBP	Protein AMBP	P02760				2	2	8.8	38.97	X	X
ANGL3_HUMAN	ANGPTL3	Angiopoietin-related protein 3	Q9Y5C1				1	1	2.4	53.6		X
ANGL6_HUMAN	ANGPTL6	Angiopoietin-related protein 6	Q8NI99				1	1	6.6	51.66
ANK3_HUMAN	ANK3	Ankyrin-3	Q12955	2	2	1.4	1	1	0.3	480.11
ANXA2_HUMAN	ANXA2	Annexin A2	P07355	3	3	12.4				38.58		X	X
A0A087WYD8_HUMAN	AOC1	Amine oxidase	A0A087WYD8	1	1	1.1				80.48		X
SAMP_HUMAN	APCS	Serum amyloid P-component	P02743				1	1	4.9	25.37	X	X
APMAP_HUMAN	APMAP	Adipocyte plasma membrane-associated protein	Q9HDC9	2	2	9.4	6	6	19	46.45		X
APOA1_HUMAN	APOA1	Apolipoprotein A-I	P02647	34	19	57.3	45	23	59.2	30.76	X	X
APOA2_HUMAN	APOA2	Apolipoprotein A-II	P02652	1	1	10	8	3	21	11.17	X	X
APOA4_HUMAN	APOA4	Apolipoprotein A-IV	P06727	2	2	6.8	16	16	48.7	45.37	X	X
APOA5_HUMAN	APOA5	Apolipoprotein A-V	Q6Q788	1	1	5.5	6	6	27	41.19	X	X
APOB_HUMAN	APOB	Apolipoprotein B-100	P04114	332	211	49.3	759	310	54.8	515.28	X	X
APOC1_HUMAN	APOC1	Apolipoprotein C-I	P02654	5	4	26.5	4	4	26.5	9.33	X
APOC2_HUMAN	APOC2	Apolipoprotein C-II	P02655	6	6	43.6	12	6	52.5	11.28	X	X
APOC3_HUMAN	APOC3	Apolipoprotein C-III	P02656	6	5	53.5	9	5	58.6	10.85	X	X
APOC4_HUMAN	APOC4	Apolipoprotein C-IV	P55056	6	6	23.6	8	7	33.1	14.54	X
APOD_HUMAN	APOD	Apolipoprotein D	P05090	3	3	16.4	4	3	12.7	21.26	X	X
APOE_HUMAN	APOE	Apolipoprotein E	P02649	62	24	63.4	36	22	53.3	36.13	X	X
APOF_HUMAN	APOF	Apolipoprotein F	Q13790				1	1	4	35.38	X
APOL1_HUMAN	APOL1	Apolipoprotein L1	O14791	4	4	8.5	20	8	25.1	43.95	X	X
APOM_HUMAN	APOM	Apolipoprotein M	O95445	2	2	10.6	8	4	21.8	21.24	X	X
ARF1_HUMAN	ARF1	ADP-ribosylation factor 1	P84077				3	3	18.8	20.68		X
ARPC3_HUMAN	ARPC3	Actin-related protein 2/3 complex subunit 3	O15145				1	1	7.3	20.53		X
ARRD1_HUMAN	ARRDC1	Arrestin domain-containing protein 1	Q8N5I2	1	1	6.9				45.95		X	X
ASAP3_HUMAN	ASAP3	Arf-GAP with SH3 domain, ANK repeat and PH domain-containing protein 3	Q8TDY4	1	1	0.8				99.09
ARLY_HUMAN	ASL	Argininosuccinate lyase	P04424				1	1	4.3	51.63		X
ATPB_HUMAN	ATP5B	ATP synthase subunit beta, mitochondrial	P06576	1	1	2.1				56.52		X
ZA2G_HUMAN	AZGP1	Zinc-alpha-2-glycoprotein	P25311	5	4	19.8				34.24		X
BMP1_HUMAN	BMP1	Bone morphogenetic protein 1	P13497				1	1	1	111.18
BPIA1_HUMAN	BPIFA1	BPI fold-containing family A member 1	Q9NP55	7	6	27				26.7		X	X
BPIB1_HUMAN	BPIFB1	BPI fold-containing family B member 1	Q8TDL5	3	3	5.8	13	10	22.5	52.41		X	X
BRWD1_HUMAN	BRWD1	Bromodomain and WD repeat-containing protein 1	Q9NSI6				1	1	0.6	262.77
BETAT_HUMAN	C19orf80	Angiopoietin-like protein 8	Q6UXH0	2	2	21.7				22.09
C1QA_HUMAN	C1QA	Complement C1q subcomponent subunit A	P02745	5	5	20.4	3	3	20.4	26	X	X
C1QB_HUMAN	C1QB	Complement C1q subcomponent subunit B	P02746	6	6	29.2	8	6	22.5	26.7	X	X
C1QC_HUMAN	C1QC	Complement C1q subcomponent subunit C	P02747	4	3	15.9	4	3	15.9	25.76	X	X
C1R_HUMAN	C1R	Complement C1r subcomponent	P00736	4	4	8.4	17	11	17	80.07	X	X
C1RL_HUMAN	C1RL	Complement C1r subcomponent-like protein	Q9NZP8				5	2	4.3	53.46	X	X
C1S_HUMAN	C1S	Complement C1s subcomponent	P09871	1	1	1.6	9	9	15.4	76.63	X	X
CO3_HUMAN	C3	Complement C3	P01024	78	64	44.9	145	79	49.1	187.03	X	X
CO4A_HUMAN	C4A	Complement C4-A	P0C0L4	37	28	20.2	85	51	32.5	192.66	X	X
CO4B_HUMAN	C4B	Complement C4-B	P0C0L5	5	4	4.6	6	3	3.9	192.63	X	X
C4BPA_HUMAN	C4BPA	C4b-binding protein alpha chain	P04003				11	8	10.6	66.99	X	X
CO5_HUMAN	C5	Complement C5	P01031	3	3	3.3	13	13	14.2	188.19	X	X
CO8A_HUMAN	C8A	Complement component C8 alpha chain	P07357				1	1	4.3	65.12	X	X
CO8B_HUMAN	C8B	Complement component C8 beta chain	P07358	2	2	5.9	1	1	2.5	67	X
CO8G_HUMAN	C8G	Complement component C8 gamma chain	P07360				1	1	7.4	22.26	X	X
CO9_HUMAN	C9	Complement component C9	P02748	2	2	4.1	8	7	11.8	63.13	X	X
CAMP_HUMAN	CAMP	Cathelicidin antimicrobial peptide	P49913	1	1	5.3	3	3	10.6	19.29		X	X
CATA_HUMAN	CAT	Catalase	P04040	2	2	7.2				59.72		X
CD14_HUMAN	CD14	Monocyte differentiation antigen CD14	P08571				2	2	9.9	40.05		X	X
CD36_HUMAN	CD36	Platelet glycoprotein 4	P16671	2	2	5.3	3	3	8.9	53.02		X
CD4_HUMAN	CD4	T-cell surface glycoprotein CD4	P01730	1	1	2.4				51.08		X	X
CD63_HUMAN	CD63	CD63 antigen	P08962	1	1	4.2				25.62		X
CD81_HUMAN	CD81	CD81 antigen	P60033	1	1	8.5				25.79		X
CD9_HUMAN	CD9	CD9 antigen	P21926	1	1	4.4				25.4		X	X
CDC42_HUMAN	CDC42	Cell division control protein 42 homolog	P60953				1	1	8.9	21.25		X
CADH1_HUMAN	CDH1	Cadherin-1	P12830	1	1	1				97.4		X
CDSN_HUMAN	CDSN	Corneodesmosin	Q15517	1	1	3.4				51.49		X
CETP_HUMAN	CETP	Cholesteryl ester transfer protein	P11597	7	5	18.5	8	8	30.6	54.72		X
CFAH_HUMAN	CFH	Complement factor H	P08603	13	13	10.6	10	10	9.3	139	X	X
FHR5_HUMAN	CFHR5	Complement factor H-related protein 5	Q9BXR6				1	1	1.6	64.38	X
CHD3_HUMAN	CHD3	Chromodomain-helicase-DNA-binding protein 3	Q12873				1	1	0.5	226.45
CLUS_HUMAN	CLU	Clusterin	P10909	8	7	18.5	38	18	34.7	52.46	X	X
CNDP1_HUMAN	CNDP1	Beta-Ala-His dipeptidase	Q96KN2				8	8	25	56.67
CO1A1_HUMAN	COL1A1	Collagen alpha-1(I) chain	P02452	1	1	1.3	6	5	5.1	138.86	X	X
CO1A2_HUMAN	COL1A2	Collagen alpha-2(I) chain	P08123	1	1	1.5	15	2	1.3	129.24	X	X
COL10_HUMAN	COLEC10	Collectin-10	Q9Y6Z7				2	2	8.3	30.69		X
COL11_HUMAN	COLEC11	Collectin-11	Q9BWP8	2	2	10	2	2	10	28.65
CERU_HUMAN	CP	Ceruloplasmin	P00450	3	3	5	6	6	10	122.13	X	X
CBPA4_HUMAN	CPA4	Carboxypeptidase A4	Q9UI42	1	1	6.2				47.32
CBPB2_HUMAN	CPB2	Carboxypeptidase B2	Q96IY4	1	1	1.9	3	3	11.1	48.39	X
CBPN_HUMAN	CPN1	Carboxypeptidase N catalytic chain	P15169				3	3	14.2	52.25			X
CRP_HUMAN	CRP	C-reactive protein	P02741				4	4	18.8	25.02			X
CRAC1_HUMAN	CRTAC1	Cartilage acidic protein 1	Q9NQ79				6	6	12.6	71.38		X
CYTM_HUMAN	CST6	Cystatin-M	Q15828	1	1	6.7				16.5			X
A0A087WZ02_HUMAN	DGKH	Diacylglycerol kinase eta (Fragment)	A0A087WZ02	1	1	11.3				6.17
DHX9_HUMAN	DHX9	ATP-dependent RNA helicase A	Q08211				1	1	0.7	140.87		X
DIRA2_HUMAN	DIRAS2	GTP-binding protein Di-Ras2	Q96HU8	1	1	5.5				22.47		X
DMBT1_HUMAN	DMBT1	Deleted in malignant brain tumors 1 protein	Q9UGM3	1	1	0.6				260.57		X	X
ENOA_HUMAN	ENO1	Alpha-enolase	P06733	4	4	14.5	7	6	22.6	47.14		X	X
EPIPL_HUMAN	EPPK1	Epiplakin	P58107	1	1	0.4				555.28		X
FA11_HUMAN	F11	Coagulation factor XI	P03951	3	3	3.4				70.06		X
JAM1_HUMAN	F11R	Junctional adhesion molecule A	Q9Y624				2	2	11.4	32.56		X
F13A_HUMAN	F13A1	Coagulation factor XIII A chain	P00488	1	1	1.6	5	5	9.6	83.21		X
THRB_HUMAN	F2	Prothrombin	P00734				3	2	4.3	69.99	X	X
FA5_HUMAN	F5	Coagulation factor V	P12259	42	38	19.5	45	40	21.7	251.55	x	X
FA9_HUMAN	F9	Coagulation factor IX	P00740	1	1	2	1	1	2	51.74		X
FABP5_HUMAN	FABP5	Fatty acid-binding protein, epidermal	Q01469	1	1	6.7				15.15		X
FBLN1_HUMAN	FBLN1	Fibulin-1	P23142	1	1	1.4	4	4	6.4	77.16	X	X
B1AHL2_HUMAN	FBLN1	Fibulin-1	B1AHL2				1	1	2.8	78.28	X	X
FCGBP_HUMAN	FCGBP	IgGFc-binding protein	Q9Y6R7	3	3	0.8	1	1	0.3	571.64		X	X
URP2_HUMAN	FERMT3	Fermitin family homolog 3	Q86UX7	2	2	4.8	6	6	13	75.91		X
FIBA_HUMAN	FGA	Fibrinogen alpha chain	P02671	19	9	13.6	44	21	25.9	94.91	X	X
FIBB_HUMAN	FGB	Fibrinogen beta chain	P02675	10	8	22.4	52	31	53.2	55.89	X	X
FIBG_HUMAN	FGG	Fibrinogen gamma chain	P02679	7	7	22.7	24	17	38.4	51.48	X	X
FLNA_HUMAN	FLNA	Filamin-A	P21333	2	2	2.1				280.56		X
FMNL_HUMAN	FMNL1	Formin-like protein 1	O95466				1	1	1.6	121.78		X
FINC_HUMAN	FN1	Fibronectin	P02751	54	43	29.8	84	55	34	262.46	X	X
GBRG3_HUMAN	GABRG3	Gamma-aminobutyric acid receptor subunit gamma-3	Q99928				1	1	2.6	54.25
G3P_HUMAN	GAPDH	Glyceraldehyde-3-phosphate dehydrogenase	P04406	5	5	26.3	8	8	37.3	36.03		X
GGCT_HUMAN	GGCT	Gamma-glutamylcyclotransferase	O75223	2	2	12.2				20.99		X
CXA9_HUMAN	GJA9	Gap junction alpha-9 protein	P57773	1	1	1.9				58.8
GML_HUMAN	GML	Glycosyl-phosphatidylinositol-anchored molecule-like protein	Q99445	1	1	9.5				17.72
GOGA7_HUMAN	GOLGA7	Golgin subfamily A member 7	Q7Z5G4	1	1	8				15.81		X
PHLD_HUMAN	GPLD1	Phosphatidylinositol-glycan-specific phospholipase D	P80108				5	5	9.6	92.28
GPX3_HUMAN	GPX3	Glutathione peroxidase 3	P22352				1	1	5.3	25.54		X
GELS_HUMAN	GSN	Gelsolin	P06396				7	7	15.2	85.64	X	X
ECHA_HUMAN	HADHA	Trifunctional enzyme subunit alpha, mitochondrial	P40939				1	1	2	82.95		X
HUTH_HUMAN	HAL	Histidine ammonia-lyase	P42357	1	1	1.7				72.65		X
HBA_HUMAN	HBA1	Hemoglobin subunit alpha	P69905				2	2	16.9	15.25	X	X
HBB_HUMAN	HBB	Hemoglobin subunit beta	P68871				4	4	34.7	15.99	X	X
HIPK4_HUMAN	HIPK4	Homeodomain-interacting protein kinase 4	Q8NE63				1	1	2.1	69.38
H2A1A_HUMAN	HIST1H2AA	Histone H2A type 1-A	Q96QV6	1	1	6.9				14.22	X	X
H2A1B_HUMAN	HIST1H2AB	Histone H2A type 1-B/E	P04908	1	1	14.6	1	1	14.6	14.13	X	X
H4_HUMAN	HIST1H4A	Histone H4	P62805	2	2	17.5	2	2	21.4	11.36	X	X
H31T_HUMAN	HIST3H3	Histone H3.1t	Q16695	2	1	5.1				15.5	X	X
1A01_HUMAN	HLA-A	HLA class I histocompatibility antigen, A-1 alpha chain	P30443				3	3	14	40.82		X	X
1A02_HUMAN	HLA-A	HLA class I histocompatibility antigen, A-2 alpha chain	P01892				1	1	4.7	40.9		X	X
1A25_HUMAN	HLA-A	HLA class I histocompatibility antigen, A-25 alpha chain	P18462				2	2	7.4	41.19		X	X
1B07_HUMAN	HLA-B	HLA class I histocompatibility antigen, B-7 alpha chain	P01889				2	2	9.4	40.43		X	X
HPT_HUMAN	HP	Haptoglobin	P00738	2	2	5.7	1	1	2.5	45.18	X	X
HPTR_HUMAN	HPR	Haptoglobin-related protein	P00739	6	6	19.8	23	9	22.4	39	X	X
HRG_HUMAN	HRG	Histidine-rich glycoprotein	P04196	8	8	18.1	10	9	20.2	59.54	X	X
HS71L_HUMAN	HSPA1L	Heat shock 70 kDa protein 1-like	P34931	1	1	2				70.33		X
GRP78_HUMAN	HSPA5	78 kDa glucose-regulated protein	P11021	2	2	4.3				72.29		X
HSPB1_HUMAN	HSPB1	Heat shock protein beta-1	P04792	1	1	7.8				22.77		X
ICAM2_HUMAN	ICAM2	Intercellular adhesion molecule 2	P13598				1	1	3.6	30.63		X	X
ALS_HUMAN	IGFALS	Insulin-like growth factor-binding protein complex acid labile subunit	P35858				1	1	3.6	65.99	X	X
IBP3_HUMAN	IGFBP3	Insulin-like growth factor-binding protein 3	P17936				1	1	2.7	31.65	X	X
IGHA1_HUMAN	IGHA1	Ig alpha-1 chain C region	P01876	32	7	21	24	8	23.8	37.63	X	X	X
IGHA2_HUMAN	IGHA2	Ig alpha-2 chain C region	P01877	1	1	4.4	1	1	4.4	36.5	X	X	X
A0A075B6N7_HUMAN	IGHA2	Ig alpha-2 chain C region (Fragment)	A0A075B6N7	1	1	5				36.57	X	X	X
IGHD_HUMAN	IGHD	Ig delta chain C region	P01880	1	1	3.4	1	1	3.4	42.23	X		X
IGHG1_HUMAN	IGHG1	Ig gamma-1 chain C region	P01857	15	5	21.2	35	7	23.6	36.08	X	X	X
A0A087WYC5_HUMAN	IGHG1	Ig gamma-1 chain C region	A0A087WYC5	3	1	2.5	7	2	7.8	52.39	X	X	X
A0A087X010_HUMAN	IGHG1	Ig gamma-1 chain C region	A0A087X010				2	1	3.9	50.79	X	X	X
IGHG2_HUMAN	IGHG2	Ig gamma-2 chain C region	P01859	13	4	16.9	27	5	17.5	35.88	X	X	X
A0A087WXL8_HUMAN	IGHG3	Ig gamma-3 chain C region	A0A087WXL8				2	2	2.9	56.85	X	X	X
IGHG4_HUMAN	IGHG4	Ig gamma-4 chain C region	P01861	1	1	5.2	2	2	10.1	35.92	X	X	X
A0A087WYJ9_HUMAN	IGHM	Ig mu chain C region	A0A087WYJ9	3	2	2.7	5	2	2.7	65.66	X	X	X
IGHM_HUMAN	IGHM	Ig mu chain C region	P01871	90	16	31.9	116	19	34.3	49.28	X	X	X
A0A0C4DH31_HUMAN	IGHV1-18	Protein IGHV1-18 (Fragment)	A0A0C4DH31				5	4	48.7	12.81	X		X
A0A0B4J1V5_HUMAN	IGHV1-69	Protein IGHV1-69 (Fragment)	A0A0B4J1V5				2	2	23.9	12.65	X		X
A0A0B4J2H0_HUMAN	IGHV1-69-2	Protein IGHV1-69-2 (Fragment)	A0A0B4J2H0				1	1	17.1	12.65	X		X
A0A0B4J1V2_HUMAN	IGHV2-26	Protein IGHV2-26 (Fragment)	A0A0B4J1V2	1	1	11.8				13.17	X		X
A0A0B4J1V0_HUMAN	IGHV3-15	Protein IGHV3-15 (Fragment)	A0A0B4J1V0				2	2	20.2	12.92	X		X
A0A087WSX3_HUMAN	IGHV3-23	Protein IGHV3-23 (Fragment)	A0A087WSX3	1	1	18.8				12.57	X		X
A0A0C4DH36_HUMAN	IGHV3-38	Protein IGHV3-38 (Fragment)	A0A0C4DH36				1	1	9.5	12.75	X		X
A0A087WU91_HUMAN	IGHV3-49	Protein IGHV3-49	A0A087WU91	1	1	7.9	1	1	7.9	12.32	X		X
A0A0B4J1Y9_HUMAN	IGHV3-72	Protein IGHV3-72 (Fragment)	A0A0B4J1Y9	1	1	5.9	6	4	29.4	13.19	X		X
A0A0B4J1V6_HUMAN	IGHV3-73	Protein IGHV3-73 (Fragment)	A0A0B4J1V6				1	1	9.2	12.85	X		X
A0A0B4J1X5_HUMAN	IGHV3-74	Protein IGHV3-74 (Fragment)	A0A0B4J1X5				1	1	12.8	12.83	X		X
A0A0A0MS12_HUMAN	IGHV4-34	Protein IGHV4-34 (Fragment)	A0A0A0MS12	1	1	7.3	2	1	7.3	13.81	X		X
A0A0C4DH38_HUMAN	IGHV5-51	Protein IGHV5-51 (Fragment)	A0A0C4DH38	8	4	37.6	3	2	26.5	12.67	X		X
IGJ_HUMAN	IGJ	Immunoglobulin J chain	P01591	6	3	17	8	3	17	18.09	X		X
IGKC_HUMAN	IGKC	Ig kappa chain C region	P01834	22	4	49.1	41	5	52.8	11.6	X	X	X
A0A087WYL9_HUMAN	IGKC	Ig kappa chain C region	A0A087WYL9	4	1	8.1	7	2	15	25.61	X	X	X
A0A087X130_HUMAN	IGKC	Ig kappa chain C region	A0A087X130	1	1	9.1	2	2	16	25.12	X	X	X
A0A087WTK4_HUMAN	IGKV1-16	Protein IGKV1-16	A0A087WTK4				2	2	35.1	10.39	X		X
A0A087X0N5_HUMAN	IGKV1-17	Protein IGKV1-17	A0A087X0N5	1	1	12.4				10.49	X		X
A0A0B4J1Z7_HUMAN	IGKV1-39	Protein IGKV1-39 (Fragment)	A0A0B4J1Z7	2	1	13.7	2	1	13.7	12.73	X		X
A0A075B6R9_HUMAN	IGKV2D-24	Protein IGKV2D-24 (Fragment)	A0A075B6R9	1	1	10.8	2	2	32.5	13.07	X		X
A0A0C4DH90_HUMAN	IGKV3OR2-268	Protein IGKV3OR2-268 (Fragment)	A0A0C4DH90				1	1	19	12.58	X		X
KV401_HUMAN	IGKV4-1	Ig kappa chain V-IV region (Fragment)	P06312	2	2	19.8	3	3	25.6	13.37	X	X	X
A0A0A0MT36_HUMAN	IGKV6D-21	Protein IGKV6D-21 (Fragment)	A0A0A0MT36				1	1	10.5	12.33	X		X
LAC2_HUMAN	IGLC2	Ig lambda-2 chain C regions	P0CG05	22	2	27.4	15	2	27.4	11.29	X	X	X
A0A087WYR4_HUMAN	IGLL5	Immunoglobulin lambda-like polypeptide 5	A0A087WYR4	1	1	3.4	1	1	3.4	24.82	X	X	X
IGLL5_HUMAN	IGLL5	Immunoglobulin lambda-like polypeptide 5	B9A064	8	3	19.6	21	4	22	23.05	X	X	X
A0A0B4J1U3_HUMAN	IGLV1-36	Protein IGLV1-36 (Fragment)	A0A0B4J1U3	1	1	13.7	1	1	13.7	12.47	X		X
A0A075B6K3_HUMAN	IGLV2-11	Protein IGLV2-11 (Fragment)	A0A075B6K3	7	2	6.7	4	2	6.7	12.64	X	X	X
A0A075B6J9_HUMAN	IGLV2-18	HCG1782423 (Fragment)	A0A075B6J9				1	1	10.8	12.7	X		X
A0A075B6J3_HUMAN	IGLV3-27	Protein IGLV3-27 (Fragment)	A0A075B6J3				1	1	14.2	12.16	X		X
A0A075B6I0_HUMAN	IGLV8-61	Protein IGLV8-61 (Fragment)	A0A075B6I0	1	1	7.4	2	2	14.8	12.81	X		X
I2BPL_HUMAN	IRF2BPL	Interferon regulatory factor 2-binding protein-like	Q9H1B7	1	1	1.4				82.61			X
ITA2B_HUMAN	ITGA2B	Integrin alpha-IIb	P08514	8	7	11.1	16	14	20.8	113.31		X
ITA6_HUMAN	ITGA6	Integrin alpha-6	P23229				10	8	11.2	126.53		X
ITB1_HUMAN	ITGB1	Integrin beta-1	P05556				2	2	4.3	88.36		X	X
ITB3_HUMAN	ITGB3	Integrin beta-3	P05106	1	1	1.5	6	6	9.3	87		X	X
ITIH1_HUMAN	ITIH1	Inter-alpha-trypsin inhibitor heavy chain H1	P19827				15	14	22.1	101.33	X	X
ITIH2_HUMAN	ITIH2	Inter-alpha-trypsin inhibitor heavy chain H2	P19823	4	4	7.3	32	22	29	106.4	X	X
ITIH3_HUMAN	ITIH3	Inter-alpha-trypsin inhibitor heavy chain H3	Q06033				8	8	15.6	99.79	X	X
ITIH4_HUMAN	ITIH4	Inter-alpha-trypsin inhibitor heavy chain H4	Q14624	24	21	26.5	53	33	42.7	103.29	X	X
B7ZKJ8_HUMAN	ITIH4	ITIH4 protein	B7ZKJ8				1	1	1.7	103.82	X	X
KLKB1_HUMAN	KLKB1	Plasma kallikrein	P03952				2	2	3.4	71.32	X	X
KNG1_HUMAN	KNG1	Kininogen-1	P01042	10	8	12.9	50	12	18.8	71.91	X	X
KTDAP_HUMAN	KRTDAP	Keratinocyte differentiation-associated protein	P60985				1	1	12.1	11.04		X
LBP_HUMAN	LBP	Lipopolysaccharide-binding protein	P18428	9	9	26.2	13	12	20.2	53.35		X	X
LDHA_HUMAN	LDHA	L-lactate dehydrogenase A chain	P00338	1	1	4.5				36.67		X
LG3BP_HUMAN	LGALS3BP	Galectin-3-binding protein	Q08380				2	2	5.3	65.29	X	X
APOA_HUMAN	LPA	Apolipoprotein(a)	P08519	5	5	1.5	22	13	3.2	501	X	X
TRFL_HUMAN	LTF	Lactotransferrin	P02788	2	2	4.2				78.13	X	X
LYSC_HUMAN	LYZ	Lysozyme C	P61626	1	1	8.1				16.53		X
M3K11_HUMAN	MAP3K11	Mitogen-activated protein kinase kinase kinase 11	Q16584				1	1	1.5	92.63
MASP1_HUMAN	MASP1	Mannan-binding lectin serine protease 1	P48740	1	1	1.6				79.2	X	X
MASP2_HUMAN	MASP2	Mannan-binding lectin serine protease 2	O00187	3	3	5	9	6	9.9	75.65	X	X
MDHM_HUMAN	MDH2	Malate dehydrogenase, mitochondrial	P40926	1	1	5.6				35.48		X
MMRN1_HUMAN	MMRN1	Multimerin-1	Q13201	1	1	1.1				138.02		X
H3BP93_HUMAN	MTHFSD	Methenyltetrahydrofolate synthase domain-containing protein (Fragment)	H3BP93				3	1	8.9	12.64
MUCL1_HUMAN	MUCL1	Mucin-like protein 1	Q96DR8	1	1	10				9.03
MYCT1_HUMAN	MYCT1	Myc target protein 1	Q8N699				1	1	6.8	26.58		X
MYH9_HUMAN	MYH9	Myosin-9	P35579	3	3	1.6	1	1	0.5	226.39		X
NALP4_HUMAN	NLRP4	NACHT, LRR and PYD domains-containing protein 4	Q96MN2				1	1	0.8	113.34
NRX3A_HUMAN	NRXN3	Neurexin-3	Q9Y4C0	1	1	1				180.48
I3L4V6_HUMAN	NXN	Nucleoredoxin (Fragment)	I3L4V6	1	1	7.4				26.02		X
A1AG1_HUMAN	ORM1	Alpha-1-acid glycoprotein 1	P02763	1	1	4				23.5	X	X
A1AG2_HUMAN	ORM2	Alpha-1-acid glycoprotein 2	P19652				2	2	10.4	23.59	X
OTOP1_HUMAN	OTOP1	Otopetrin-1	Q7RTM1				1	1	2.3	67.31
PCSK9_HUMAN	PCSK9	Proprotein convertase subtilisin/kexin type 9	Q8NBP7				2	2	3	74.24		X
PCYOX_HUMAN	PCYOX1	Prenylcysteine oxidase 1	Q9UHG3				4	4	15.6	56.6		X
PF4V_HUMAN	PF4V1	Platelet factor 4 variant	P10720				2	1	8.7	11.55
PROF1_HUMAN	PFN1	Profilin-1	P07737	2	2	21.4				15.04		X
PGRP2_HUMAN	PGLYRP2	N-acetylmuramoyl-L-alanine amidase	Q96PD5	1	1	5	4	3	9.7	62.18	X	X
PIP_HUMAN	PIP	Prolactin-inducible protein	P12273	3	3	24.7				16.56		X
KPYM_HUMAN	PKM	Pyruvate kinase PKM	P14618	4	4	12.6	7	7	20	57.9		X
PKHM1_HUMAN	PLEKHM1	Pleckstrin homology domain-containing family M member 1	Q9Y4G2				1	1	0.9	117.37
PLMN_HUMAN	PLG	Plasminogen	P00747	3	3	5.2	2	2	2.1	90.51	X	X
PLTP_HUMAN	PLTP	Phospholipid transfer protein	P55058	3	3	9.5	6	6	17.4	54.7		X
POF1B_HUMAN	POF1B	Protein POF1B	Q8WVV4	1	1	1.9				68.02
PON1_HUMAN	PON1	Serum paraoxonase/arylesterase 1	P27169	5	5	25.6	36	14	47	39.71		X
PON3_HUMAN	PON3	Serum paraoxonase/lactonase 3	Q15166				4	4	13	39.58		X
PRP1_HUMAN	PRB1	Basic salivary proline-rich protein 1	P04280	1	1	14.3				38.52
PRB2_HUMAN	PRB2	Basic salivary proline-rich protein 2	P02812				1	1	13.5	40.77
PRDX1_HUMAN	PRDX1	Peroxiredoxin-1	Q06830	2	2	10.6				22.1		X
PRDX2_HUMAN	PRDX2	Peroxiredoxin-2	P32119	3	3	13.1				21.88		X
PRG4_HUMAN	PRG4	Proteoglycan 4	Q92954	3	3	3.2	4	4	2.8	150.98		X
PROS_HUMAN	PROS1	Vitamin K-dependent protein S	P07225	2	2	2.4	7	7	12.9	75.07	X	X
TRY1_HUMAN	PRSS1	Trypsin-1	P07477				1	1	8.1	26.54
TRY3_HUMAN	PRSS3	Trypsin-3	P35030	1	1	4.3	1	1	4.3	32.51		X
PSD4_HUMAN	PSD4	PH and SEC7 domain-containing protein 4	Q8NDX1				1	1	0.9	116.18
PTRF_HUMAN	PTRF	Polymerase I and transcript release factor	Q6NZI2	1	1	2.8				43.45		X
PXDN_HUMAN	PXDN	Peroxidasin homolog	Q92626	5	5	5.2				165.17		X	X
RAB1A_HUMAN	RAB1A	Ras-related protein Rab-1A	P62820				1	1	7.8	22.66		X
RAB1C_HUMAN	RAB1C	Putative Ras-related protein Rab-1C	Q92928	1	1	6				22		X
RAC1_HUMAN	RAC1	Ras-related C3 botulinum toxin substrate 1	P63000				2	2	7.8	21.44		X
RAP1A_HUMAN	RAP1A	Ras-related protein Rap-1A	P62834	2	2	12.5	6	6	34.2	20.97		X
RAP1B_HUMAN	RAP1B	Ras-related protein Rap-1b	P61224				1	1	8.2	20.81		X
RSU1_HUMAN	RSU1	Ras suppressor protein 1	Q15404				1	1	6.1	31.52		X
SAA1_HUMAN	SAA1	Serum amyloid A-1 protein	P0DJI8	2	2	28.7	68	12	71.3	13.52	X	X
SAA2_HUMAN	SAA2	Serum amyloid A-2 protein	P0DJI9				12	6	41.8	13.52	X	X
SAA4_HUMAN	SAA4	Serum amyloid A-4 protein	P35542	4	3	21.5	13	6	36.9	14.74	X	X
SAR1A_HUMAN	SAR1A	GTP-binding protein SAR1a	Q9NR31				1	1	5.6	22.35		X
SBSN_HUMAN	SBSN	Suprabasin	Q6UWP8	1	1	3.1				60.5		X
SG1D2_HUMAN	SCGB1D2	Secretoglobin family 1D member 2	O95969	1	1	10				9.92
SDCB1_HUMAN	SDCBP	Syntenin-1	O00560	2	2	14.1	5	4	29.5	32.42		X
SEPP1_HUMAN	SEPP1	Selenoprotein P	P49908				2	2	6	43.16		X
A1AT_HUMAN	SERPINA1	Alpha-1-antitrypsin	P01009	5	5	18.4	13	11	34.9	46.71	X	X
ZPI_HUMAN	SERPINA10	Protein Z-dependent protease inhibitor	Q9UK55				1	1	3.6	50.67
AACT_HUMAN	SERPINA3	Alpha-1-antichymotrypsin	P01011				4	4	9.7	47.62	X	X
HEP2_HUMAN	SERPIND1	Heparin cofactor 2	P05546	2	2	3.6	9	8	20.2	57.03	X	X
A2AP_HUMAN	SERPINF2	Alpha-2-antiplasmin	P08697				4	4	14.3	54.53	X	X
SHBG_HUMAN	SHBG	Sex hormone-binding globulin	P04278	4	4	18.2	10	9	33.1	43.75	X	X
S2533_HUMAN	SLC25A33	Solute carrier family 25 member 33	Q9BSK2				1	1	5	35.35
GTR14_HUMAN	SLC2A14	Solute carrier family 2, facilitated glucose transporter member 14	Q8TDB8				1	1	1.7	56.28		X
SPP24_HUMAN	SPP2	Secreted phosphoprotein 24	Q13103				1	1	5.7	24.32		X
SPTN1_HUMAN	SPTAN1	Spectrin alpha chain, non-erythrocytic 1	Q13813				1	1	0.4	284.36		X
STOM_HUMAN	STOM	Erythrocyte band 7 integral membrane protein	P27105				3	2	15.3	31.71		X
TFPI1_HUMAN	TFPI	Tissue factor pathway inhibitor	P10646				2	2	5.9	34.99		X
TFR1_HUMAN	TFRC	Transferrin receptor protein 1	P02786	2	2	3.6	5	5	7.5	84.82		X	X
THEM6_HUMAN	THEM6	Protein THEM6	Q8WUY1				1	1	6.3	23.85
TLN1_HUMAN	TLN1	Talin-1	Q9Y490				2	2	1.1	269.6		X
TPM1_HUMAN	TPM1	Tropomyosin alpha-1 chain	P09493	1	1	3.5				32.69		X
TPTE_HUMAN	TPTE	Putative tyrosine-protein phosphatase TPTE	P56180	1	1	3.4				64.28
A0A075B6Z2_HUMAN	TRAJ56	Protein TRAJ56 (Fragment)	A0A075B6Z2				1	1	38.1	2.22
TSK_HUMAN	TSKU	Tsukushin	Q8WUA8				2	2	7.9	37.78
TTC37_HUMAN	TTC37	Tetratricopeptide repeat protein 37	Q6PGP7				1	1	0.7	175.37		X
TITIN_HUMAN	TTN	Titin	Q8WZ42				2	2	0	3813.65		X
TTHY_HUMAN	TTR	Transthyretin	P02766	3	3	39.5	6	6	59.9	15.88	X	X
TBA1A_HUMAN	TUBA1A	Tubulin alpha-1A chain	Q71U36	1	1	4				50.1		X
TBB2A_HUMAN	TUBB2A	Tubulin beta-2A chain	Q13885	1	1	4				49.87		X
THIO_HUMAN	TXN	Thioredoxin	P10599	2	2	22.9				11.73		X	X
TYPH_HUMAN	TYMP	Thymidine phosphorylase	P19971	1	1	3.9				49.92		X	X
RL40_HUMAN	UBA52	Ubiquitin-60S ribosomal protein L40	P62987	3	2	19.5	2	2	19.5	14.72		X
TERA_HUMAN	VCP	Transitional endoplasmic reticulum ATPase	P55072	1	1	2.1				89.27		X
VTNC_HUMAN	VTN	Vitronectin	P04004	11	6	12.8	15	8	13.4	54.27	X	X
SYWC_HUMAN	WARS	Tryptophan--tRNA ligase, cytoplasmic	P23381	1	1	4.5				53.13		X	X
SYF1_HUMAN	XAB2	Pre-mRNA-splicing factor SYF1	Q9HCS7	1	1	1.2				99.95		X
1433B_HUMAN	YWHAB	14-3-3 protein beta/alpha	P31946	5	4	9.3				28.06		X
1433Z_HUMAN	YWHAZ	14-3-3 protein zeta/delta	P63104	1	1	7.8				27.73		X
ZG16B_HUMAN	ZG16B	Zymogen granule protein 16 homolog B	Q96DA0	2	2	18.8				22.72		X
ZN836_HUMAN	ZNF836	Zinc finger protein 836	Q6ZNA1				2	2	4.4	107.65
HV102_HUMAN	IGHV1-46	Ig heavy chain V-I region HG3	P01743	1	1	12.8	3	2	34.2	12.94	X		X
HV103_HUMAN	IGHV1-2	Ig heavy chain V-I region V35	P23083	1	1	11.1	1	1	11.1	13	X		X
HV209_HUMAN	IGHV4-34	Ig heavy chain V-II region ARH-77	P06331	1	1	6.2	3	1	6.2	16.22	X		X
HV206_HUMAN	IGHV4-39	Ig heavy chain V-II region WAH	P01824				1	1	6.2	14.11	X		X
HV305_HUMAN	IGHV3-13	Ig heavy chain V-III region BRO	P01766	4	1	15.8	5	1	15.8	13.22	X		X
HV306_HUMAN	IGHV3-53	Ig heavy chain V-III region BUT	P01767	4	2	26.1	1	1	16.5	12.37	X		X
HV321_HUMAN	IGHV3-9	Ig heavy chain V-III region DOB	P01782	1	1	13.3				13.43	X		X
HV320_HUMAN		Ig heavy chain V-III region GAL	P01781	3	2	17.2	4	3	17.2	12.72	X		X
HV304_HUMAN		Ig heavy chain V-III region TIL	P01765	2	1	16.5	3	1	16.5	12.35	X		X
HV303_HUMAN	IGHV3-23	Ig heavy chain V-III region VH26	P01764				2	2	28.2	12.57	X		X
HV302_HUMAN	IGHV3-48	Ig heavy chain V-III region WEA	P01763				2	1	16.7	12.25	X		X
KV104_HUMAN		Ig kappa chain V-I region CAR	P01596	1	1	16.8	2	2	21.5	11.7	X		X
KV120_HUMAN		Ig kappa chain V-I region Mev	P01612				1	1	14.7	11.86	X		X
KV119_HUMAN	IGKV1D-12	Ig kappa chain V-I region Wes	P01611				2	1	16.7	11.6	X		X
KV202_HUMAN	IGKV2D-28	Ig kappa chain V-II region FR	P01615				1	1	11.5	12.65	X		X
KV301_HUMAN	IGKV3-20	Ig kappa chain V-III region B6	P01619	1	1	14.8	3	2	21.3	11.63	X		X
KV308_HUMAN		Ig kappa chain V-III region CLL	P04207	1	1	12.4	2	1	12.4	14.27	X		X
KV311_HUMAN		Ig kappa chain V-III region IARC/BL41	P06311	1	1	11.7	1	1	12.5	14.06	X		X
KV303_HUMAN		Ig kappa chain V-III region NG9 (Fragment)	P01621	3	3	47	5	3	47	10.72	X		X
KV302_HUMAN		Ig kappa chain V-III region SIE	P01620	7	3	39.4	9	4	45.9	11.77	X		X
KV309_HUMAN	IGKV3-11	Ig kappa chain V-III region VG (Fragment)	P04433	2	2	26.1	3	2	26.1	12.57	X		X
KV402_HUMAN		Ig kappa chain V-IV region Len	P01625	2	2	15.8	3	2	15.8	12.63	X		X
KV405_HUMAN		Ig kappa chain V-IV region STH (Fragment)	P83593	1	1	13.8				12.05	X		X
LV102_HUMAN	IGLV1-47	Ig lambda chain V-I region HA	P01700	7	2	18.8	2	2	18.8	11.89	X		X
LV105_HUMAN	IGLV1-40	Ig lambda chain V-I region NEWM	P01703	1	1	10.7	1	1	10.7	10.9	X		X
LV104_HUMAN		Ig lambda chain V-I region NIG-64	P01702				2	1	7.2	11.45	X		X
LV302_HUMAN	IGLV3-21	Ig lambda chain V-III region LOI	P80748				2	1	7.2	11.93	X		X
LV301_HUMAN	IGLV3-19	Ig lambda chain V-III region SH	P01714	1	1	16.7				11.39	X		X
LV403_HUMAN	IGLV3-25	Ig lambda chain V-IV region Hil	P01717				1	1	17.8	11.51	X		X
LV605_HUMAN		Ig lambda chain V-VI region EB4	P06319				1	1	15.3	14.14	X		X
α-Proteins identified were compared against a set of top 200 most abundant plasma proteins (see methods section).
β-Proteins identified were compared against existing exosome database (www.exocarta.org)
γ- Immunological functional annotation was performed using the PANTHER and Biobase TRANSFAC tools.
