# Supplementary material for: Exosome markers associated with immune activation and oxidative stress in HIV patients on antiretroviral therapy
Source: Sci Rep. 2018 May 8;8:7227. doi: 10.1038/s41598-018-25515-4 (PMC5940833; doi:10.1038/s41598-018-25515-4)
Supplement: Supplementary file 6 — Supplementary Table S5 [file 41598_2018_25515_MOESM6_ESM.xlsx]

## Sheet: Supplemental Table 5
Supplemental Table 5: Alterations in genes associated with interferon responses, cytokines/chemokines, immune activation, innate immune response, and inflammation in THP-1 monocytic cells treated with plasma exosomes. Fold-change in expression of 80 genes in THP-1 monocytic cells following 72 hrs treatment with immunoaffinity-purified plasma exosomes from aviremic HIV patients on ART (n=4) or hea…
		HIV-negative plasma exosomes			HIV-positive plasma exosomes
SL No.	Genes	FC	p-value	FDR	FC	p-value	FDR
1	BST2	-1.19	0.547067	0.613668	-1.11	0.711809	0.415716
2	CCL2	4.05	0.0154787	0.115904	5.68	0.00555767	0.0237348
3	CCL3	3.03	0.044968	0.191133	3.41	0.0335185	0.0816599
4	CCL4	3.78	0.0917838	0.284557	5.42	0.0449597	0.096168
5	CCL5	1.39	0.25523	0.431565	1.4	0.250322	0.252548
6	CD163	-1.01	0.989479	0.741804	1.33	0.791605	0.441733
7	CD80	1.49	0.292736	0.459454	1.72	0.182524	0.210049
8	CD86	1.23	0.77831	0.69324	1.54	0.573039	0.364299
9	CSF1R	-1.23	0.70518	0.671867	-1.24	0.695122	0.409966
10	CXCL10	4.9	0.00999271	0.115904	8.6	0.0010533	0.0105307
11	CXCL11	2.63	0.156947	0.362552	3.54	0.102531	0.154502
12	CXCL2	2.04	0.0343374	0.169387	2.56	0.00353418	0.0188134
13	CXCL9	1.32	0.210325	0.405264	1.33	0.10048	0.152781
14	GABPA	1.24	0.491671	0.588071	1.41	0.267014	0.26145
15	HLA-A	-1.63	0.428745	0.554545	-1.59	0.450465	0.333181
16	HLA-B	-1.38	0.499312	0.591802	-1.34	0.537472	0.356208
17	HLA-C	-1.37	0.508732	0.596309	-1.37	0.50763	0.34887
18	HLA-DMA	-1.07	0.813746	0.702626	-1.02	0.936899	0.483601
19	HLA-DPA1	1.26	0.28361	0.452226	1.45	0.131074	0.175609
20	HLA-DPB1	1.08	0.7152	0.67497	1.04	0.837929	0.4558
21	HLA-DRA	1.31	0.169453	0.374015	1.38	0.119233	0.167449
22	HLA-DRB3	-1.25	0.50309	0.593621	-1.26	0.493895	0.345307
23	HLA-E	-1.11	0.803062	0.699857	-1.08	0.859219	0.46203
24	HLA-G	-1.06	0.897702	0.722726	-1.01	0.984486	0.495981
25	HMGB1	1.06	0.858447	0.713677	1.09	0.809163	0.44715
26	ICAM1	3.26	0.215882	0.40891	4.25	0.158241	0.191765
27	IDO1	1.09	0.71096	0.673664	1.35	0.273275	0.264655
28	IDO2	-1.24	0.434915	0.558072	-1.34	0.313933	0.283879
29	IFI16	1.34	0.291518	0.458419	1.59	0.136638	0.17919
30	IFI27	3.99	0.00608325	0.115904	6.04	0.00062913	0.00910013
31	IFI35	1.29	0.170668	0.375074	1.4	0.097341	0.150086
32	IFIH1	1.54	0.0143556	0.115904	1.75	0.00182084	0.0124391
33	IFIT1	2.29	0.0971191	0.292374	2.97	0.0524337	0.103875
34	IFIT2	1.02	0.949543	0.733835	1.2	0.573646	0.364431
35	IFITM1	3.32	0.0414903	0.184713	4.16	0.0278818	0.0729206
36	IFITM2	-1	0.972537	0.738482	1.01	0.956162	0.488685
37	IL6	1.24	0.418107	0.54833	1.28	0.399726	0.317108
38	IL8	9.82	0.00440723	0.115904	12.54	0.00068266	0.00910013
39	IRF1	1.04	0.527651	0.605067	1.01	0.921342	0.479421
40	IRF2	1.03	0.634156	0.648051	1.04	0.522028	0.352477
41	IRF3	-1.06	0.253506	0.430675	-1.14	0.0633944	0.115237
42	IRF4	1.71	0.12819	0.331655	1.46	0.280909	0.26847
43	IRF5	1.68	0.349677	0.503799	1.64	0.368261	0.305912
44	IRF7	1.22	0.390738	0.531514	1.48	0.155398	0.19022
45	IRF8	1.86	0.465562	0.574793	1.83	0.474507	0.340062
46	ISG15	1.63	0.0330776	0.166338	2.08	0.00702205	0.0262345
47	ISG20	1.25	0.667092	0.659511	1.37	0.551486	0.359477
48	LILRA1	1.31	0.427263	0.553689	1.32	0.437998	0.329437
49	LILRB1	1.73	0.0746319	0.255931	1.89	0.052081	0.103537
50	LILRB2	-1.13	0.220491	0.411841	-1.01	0.884612	0.469277
51	MX1	4.06	0.0172955	0.115904	6.23	0.00733019	0.0266828
52	MYD88	-1.03	0.744191	0.683626	1.04	0.724164	0.419901
53	NFKB1	1.28	0.0379482	0.177516	1.39	0.00188132	0.0125394
54	NFKB2	1.49	0.236239	0.421271	1.71	0.145129	0.184371
55	NFKBIA	1.94	0.00832756	0.115904	2.21	0.00034357	0.00910013
56	OAS3	1.85	0.101082	0.297892	2.33	0.0450812	0.0963031
57	REL	1.23	0.2296	0.417402	1.24	0.226421	0.238816
58	RELA	-1.11	0.479355	0.581912	-1.08	0.59576	0.373237
59	RELB	2.37	0.00991035	0.115904	2.85	0.00734524	0.0267041
60	S100A12	3.72	0.31776	0.479882	5.69	0.220786	0.235395
61	S100A7	1.26	0.253015	0.430419	1.41	0.154558	0.189758
62	S100A8	3.82	0.12046	0.322736	5.33	0.0847422	0.138461
63	S100B	1.32	0.513087	0.598359	1.5	0.363047	0.303955
64	SIGLEC1	3.05	0.0827911	0.27027	4.51	0.0460971	0.0974191
65	STAT1	1.11	0.423658	0.551594	1.33	0.0565123	0.107619
66	STAT2	1.17	0.416095	0.547135	1.21	0.338353	0.294248
67	STAT3	1.1	0.596812	0.634087	1.14	0.482782	0.342332
68	STAT4	-1.78	0.448352	0.565562	-1.86	0.420114	0.323839
69	STAT5B	-1.23	0.263647	0.435794	-1.2	0.314128	0.283965
70	STAT6	-1	0.920305	0.727682	-1.05	0.348451	0.298306
71	TDO2	-1.08	0.883316	0.719477	1.39	0.525897	0.353425
72	TLR1	-1.22	0.760698	0.688352	-1.31	0.675607	0.403096
73	TLR2	-1.01	0.907488	0.724894	-1.04	0.64411	0.391663
74	TLR3	1.37	0.108611	0.307763	1.06	0.809814	0.447348
75	TLR4	-1.28	0.531487	0.606796	-1.3	0.502585	0.347575
76	TLR5	1.81	0.239502	0.423119	1.49	0.388611	0.31327
77	TLR6	1.38	0.517755	0.600534	1.3	0.594061	0.372569
78	TLR7	1.96	0.393934	0.533543	2.31	0.307524	0.28102
79	TLR8	5.03	0.01753	0.115904	6.92	0.0113777	0.0379174
80	TNF	3.95	0.0527168	0.209131	3.89	0.054524	0.10583
